# Supplementary material for: Thiourea priming enhances salt tolerance through co-ordinated regulation of microRNAs and hormones in Brassica juncea
Source: Sci Rep. 2017 Apr 6;7:45490. doi: 10.1038/srep45490 (PMC5382540; doi:10.1038/srep45490)
Supplement: Supplementary Table 6 [file srep45490-s2.xls]

## Sheet: NaCl and NaCl+TU_Shared
Suupplementary Table-6: Venn analysis of miRNAs from root of Brassica juncea. The miRNAs showing differential expression in NaCl and NaCl+TU treated root. The 15 d old seedlings given different treatment conditions such control (1/2 MS), NaCl (125 mM), NaCl (125 mM) + TU (75 µM) and TU (75 µM) for 4 h. For NaCl+TU and TU alone treatments, 24 h pre-treatment with same concentration of TU was also …
miRNAs	C Vs. NaCl	C Vs. NaCl+TU	C Vs. TU
bra-miR161-5p	-1.91 (10.14/0.02*)	-1.52** (10.14/0.08)	-0.93 (10.14/0.27)
bra-miR9555a-3p	-2.42**	2.57**	0.42

## Sheet: NaCl+TU Specific
Suupplementary Table-6: Venn analysis of miRNAs from root of Brassica juncea. The miRNAs showing differential expression in NaCl+TU treated root. The 15 d old seedlings given different treatment conditions such control (1/2 MS), NaCl (125 mM), NaCl (125 mM) + TU (75 µM) and TU (75 µM) for 4 h. For NaCl+TU and TU alone treatments, 24 h pre-treatment with same concentration of TU was also given. Th…
miRNAs	C Vs. NaCl	C Vs. NaCl+TU	C Vs. TU
bra-miR171e	-0.83 (13.62/0.48)	-2.49 (13.62/0.04*)	-0.53 (13.62/0.66)
bra-miR390-3p	-0.38 (9.55/0.71)	-3.15 (9.55/0.00*)	-0.35 (9.55/0.73)
bra-miR403-3p	-1.63 (14.67/0.07)	-2.17 (14.67/0.02*)	-0.55 (14.67/0.53)
bra-miR168b-5p	-0.38	-1.04**	-0.13
bra-miR171a	-0.74	-1.95**	-0.18
bra-miR172d-3p	0.6	1.61**	0.76
bra-miR390-5p	-0.64	-1.56**	0.5
bra-miR396b-5p	-0.11	-1.09**	0.23
bra-miR5654a	-0.82	-1.40**	-0.54
Bjun-mirX5	0.313	-1.589	-0.66
Bjun-mirX1	-0.022	-1.062	-0.71

## Sheet: NaCl, NaCl+TU and TU Shared
Suupplementary Table-6: Venn analysis of miRNAs from root of Brassica juncea. The miRNAs showing differential expression in NaCl, NaCl+TU and TU treated root. The 15 d old seedlings given different treatment conditions such control (1/2 MS), NaCl (125 mM), NaCl (125 mM) + TU (75 µM) and TU (75 µM) for 4 h. For NaCl+TU and TU alone treatments, 24 h pre-treatment with same concentration of TU was a…
miRNAs	C Vs. NaCl	C Vs. NaCl+TU	C Vs. TU
bra-miR158-3p	-2.27 (13.12/0.02*)	-1.20** (13.12/0.20)	-1.54** (13.12/0.10)
bra-miR824	1.71** (16.49/0.10)	2.28 (16.49/0.03*)	1.47** (16.49/0.15)
bra-miR161-3p	-1.46**	-1.13**	-1.13**
bra-miR1885a	-1.43**	-1.13**	-1.05**
bra-miR391-3p	-2.43**	-2.19**	-2.87**
bra-miR396-3p	1.66**	1.70**	3.00**

## Sheet: NaCl and TU Shared
Suupplementary Table-6: Venn analysis of miRNAs from root of Brassica juncea. The miRNAs showing differential expression in NaCl and TU treated root. The 15 d old seedlings given different treatment conditions such control (1/2 MS), NaCl (125 mM), NaCl (125 mM) + TU (75 µM) and TU (75 µM) for 4 h. For NaCl+TU and TU alone treatments, 24 h pre-treatment with same concentration of TU was also given…
miRNAs	C Vs. NaCl	C Vs. NaCl+TU	C Vs. TU
bra-miR164a	1.45** (13.20/0.06)	0.36 (13.20/0.64)	1.95 (13.20/0.01*)
bra-miR172c-3p	1.75** (10.44/0.10)	0.31 (10.44/0.77)	2.39 (10.44/0.03*)
bra-miR158-5p	-1.03**	-0.79	-1.71**

## Sheet: TU Specific
Suupplementary Table-6: Venn analysis of miRNAs from root of Brassica juncea. The miRNAs showing differential expression in TU alone treated root. The 15 d old seedlings given different treatment conditions such control (1/2 MS), NaCl (125 mM), NaCl (125 mM) + TU (75 µM) and TU (75 µM) for 4 h. For NaCl+TU and TU alone treatments, 24 h pre-treatment with same concentration of TU was also given. T…
miRNAs	C Vs. NaCl	C Vs. NaCl+TU	C Vs. TU
bra-miR157a	0.39 (12.70/0.61)	0.91 (12.70/0.22)	2.02 (12.70/0.01*)
bra-miR1140	0.44	0.03	1.05**
bra-miR172b-5p	0.52	0.77	1.21**
bra-miR1885b	0.41	-0.03	1.27**
bra-miR319-5p	0.7	0.05	1.24**
bra-miR395a-5p	0.64	0.79	1.48**

## Sheet: NaCl+TU and TU Shared
Suupplementary Table-6: Venn analysis of miRNAs from root of Brassica juncea. The miRNAs showing differential expression in NaCl+TU and TU treated root. The 15 d old seedlings given different treatment conditions such control (1/2 MS), NaCl (125 mM), NaCl (125 mM) + TU (75 µM) and TU (75 µM) for 4 h. For NaCl+TU and TU alone treatments, 24 h pre-treatment with same concentration of TU was also gi…
miRNAs	C Vs. NaCl	C Vs. NaCl+TU	C Vs. TU
bra-miR395-3p	0.04 (8.77/0.80)	1.02** (8.77/0.20)	3.55 (8.77/0.00002*)
Bjun-mirX3	0.41	-5.362	-5.983
Bjun-mirX2	0.276	-1.862	-5.36
