# Supplementary material for: Thiourea priming enhances salt tolerance through co-ordinated regulation of microRNAs and hormones in Brassica juncea
Source: Sci Rep. 2017 Apr 6;7:45490. doi: 10.1038/srep45490 (PMC5382540; doi:10.1038/srep45490)
Supplement: Supplementary Table 7 [file srep45490-s3.xls]

## Sheet: NaCl_Specific
Suupplementary Table-7: Venn analysis of miRNAs from shoot of Brassica juncea. The miRNAs showing differential expression in NaCl treated shoot. The 15 d old seedlings given different treatment conditions such control (1/2 MS), NaCl (125 mM), NaCl (125 mM) + TU (75 µM) and TU (75 µM) for 4 h. For NaCl+TU and TU alone treatments, 24 h pre-treatment with same concentration of TU was also given. The…
miRNAs	C Vs. NaCl	C Vs. NaCl+TU	C Vs. TU
bra-miR158-3p	-1.81**	-0.23	0.26
bra-miR172d-5p	-1.05**	-0.62	0.3
bra-miR319-5p	1.09**	-0.56	-0.15

## Sheet: Nacl+TU_Specific
Suupplementary Table-7: Venn analysis of miRNAs from shoot of Brassica juncea. The miRNAs showing differential expression in NaCl+TU treated shoot. The 15 d old seedlings given different treatment conditions such control (1/2 MS), NaCl (125 mM), NaCl (125 mM) + TU (75 µM) and TU (75 µM) for 4 h. For NaCl+TU and TU alone treatments, 24 h pre-treatment with same concentration of TU was also given. …
miRNAs	C Vs. NaCl	C Vs. NaCl+TU	C Vs. TU
bra-miR396-3p	-1.12963	-2.72*/0.01	0.65/0.48
bra-mirX1	0.832	1.668	0.185
bra-mirX2	0.714	1.537	-0.095
bra-mirX3	0.705	1.165	-0.932

## Sheet: NaCl and NaCl+TU_Shared
Suupplementary Table-7: Venn analysis of miRNAs from shoot of Brassica juncea. The miRNAs showing differential expression in NaCl and NaCl+TU treated shoot. The 15 d old seedlings given different treatment conditions such control (1/2 MS), NaCl (125 mM), NaCl (125 mM) + TU (75 µM) and TU (75 µM) for 4 h. For NaCl+TU and TU alone treatments, 24 h pre-treatment with same concentration of TU was als…
miRNAs	C Vs. NaCl	C Vs. NaCl+TU	C Vs. TU
bra-miR164b-5p	-1.64**/0.06	-1.73*/0.05*	-0.125
bra-miR160a-5p	1.55**	1.40**	0.44
bra-miR161a-3p	-1.08**	-2.30**	-0.51
bra-miR172d-3p	-2.20**	-3.16**	-0.15
bra-mirX5	1.021	1.113	0.346

## Sheet: NaCl and TU Shared
Suupplementary Table-7: Venn analysis of miRNAs from shoot of Brassica juncea. The miRNAs showing differential expression in NaCl and TU treated shoot. The 15 d old seedlings given different treatment conditions such control (1/2 MS), NaCl (125 mM), NaCl (125 mM) + TU (75 µM) and TU (75 µM) for 4 h. For NaCl+TU and TU alone treatments, 24 h pre-treatment with same concentration of TU was also giv…
miRNAs	C Vs. NaCl	C Vs. NaCl+TU	C Vs. TU
bra-miR395a-5p	2.44**	0	1.95**

## Sheet: NaCl+TU and TU Shared
Suupplementary Table-7: Venn analysis of miRNAs from shoot of Brassica juncea. The miRNAs showing differential expression in NaCl+TU and TU treated shoot. The 15 d old seedlings given different treatment conditions such control (1/2 MS), NaCl (125 mM), NaCl (125 mM) + TU (75 µM) and TU (75 µM) for 4 h. For NaCl+TU and TU alone treatments, 24 h pre-treatment with same concentration of TU was also …
miRNAs	C Vs. NaCl	C Vs. NaCl+TU	C Vs. TU
bra-miR172c-3p	-0.202247	-2.17*/0.04*	-1.31**/0.22
bra-miR403-5p	0.26/0.85	1.53**/0.07	1.70*/0.05
bra-miR1885b	0.18	1.95**	1.86**
bra-miR9563a-5p	0	5.03**	3.28**

## Sheet: NaCl, NaCl+TU and TU Shared
Suupplementary Table-7: Venn analysis of miRNAs from shoot of Brassica juncea. The miRNAs showing differential expression in NaCl, NaCl+TU and TU treated shoot. The 15 d old seedlings given different treatment conditions such control (1/2 MS), NaCl (125 mM), NaCl (125 mM) + TU (75 µM) and TU (75 µM) for 4 h. For NaCl+TU and TU alone treatments, 24 h pre-treatment with same concentration of TU was…
miRNAs	C Vs. NaCl	C Vs. NaCl+TU	C Vs. TU
bra-miR395a-3p	2.06**/0.13	1.08**/0.38	2.93*/0.01
bra-miR5725	1.62**/0.68	2.67**/0.14	3.31*/0.01
bra-miR396b-5p	1.43**/0.09	2.57**/0.001	3.32**/0.002
bra-miR5712	-4.44**	-1.39**	-2.00**
