# Supplementary material for: Thiourea priming enhances salt tolerance through co-ordinated regulation of microRNAs and hormones in Brassica juncea
Source: Sci Rep. 2017 Apr 6;7:45490. doi: 10.1038/srep45490 (PMC5382540; doi:10.1038/srep45490)
Supplement: Supplementary Table 8 [file srep45490-s4.xls]

## Sheet: NaCl-specific
Suupplementary Table-8: Venn analysis of miRNAs targets from roots of Brassica juncea. The expression level of miRNA targets differnetially expressed in NaCl treated roots. The 15 d old seedlings were given different treatments such as control (1/2 MS), NaCl (125 mM), NaCl (125 mM) + TU (75 mM) and TU (75 mM) for 4 h. For NaCl+TU and TU alone treatments, 24 h pre-treatment with same concentration…
		Target Gene Expression			SD
miRNAs	Target gene	Control Vs. NaCl	Control Vs. NaCl+TU	Control Vs. TU	Control Vs. NaCl	Control Vs. NaCl+TU	Control Vs. TU
bra-miR390-3p	VACUOLAR PROTEIN SORTING-ASSOCIATED PROTEIN 18 HOMOLOG	-0.672	-0.267	-0.48	±0.01662	±0.02	±0.0139
bra-miR168b-5p	Eukaryotic translation initiation factor 2C	-0.801	-0.31	0.307	±0.01881	±0.0232	±0.04526
bra-miR1140	Pectin lyase-like superfamily protein	-0.727	-0.497	0.014	±0.02184	±0.02718	±0.00144
bra-miR319-5p	Mechanosensitive ion channel domain-containing protein	-0.709	-0.181	0.12	±0.0177	±0.00967	±0.00532
bra-miR395a-5p	ATP sulfurylase	-0.795	0.06	0.187	±0.03968	±0.00431	±0.01533
bra-miR9555a-3p	Leucine-rich repeat transmembrane protein kinase	-0.735	-0.186	0.126	±0.02706	±0.03788	±0.01347

## Sheet: NaCl and NaCl+TU shared
Suupplementary Table-8: Venn analysis of miRNAs targets from roots of Brassica juncea. The expression level of miRNA targets differnetially expressed in NaCl and NaCl+TU treated roots. The 15 d old seedlings were given different treatments such as control (1/2 MS), NaCl (125 mM), NaCl (125 mM) + TU (75 mM) and TU (75 mM) for 4 h. For NaCl+TU and TU alone treatments, 24 h pre-treatment with same c…
		Target Gene Expression			SD
miRNAs	Target gene	Control Vs. NaCl	Control Vs. NaCl+TU	Control Vs. TU	Control Vs. NaCl	Control Vs. NaCl+TU	Control Vs. TU
bra-miR171a	Scarecrow-like protein 15	-0.512	-0.506	0.109	±0.0255	±0.02566	±0.01302
bra-miR172b-5p	Aluminium activated malate transporter family protein	-0.907	-0.714	0.478	±0.02394	±0.02629	±0.02063
bra-miR5654a	Pentatricopeptide repeat (PPR) superfamily protein	-0.627	-0.626	-0.005	±0.026	±0.01865	±0.00027

## Sheet: NaCl, NaCl+TU, TU  shared
Suupplementary Table-8: Venn analysis of miRNAs targets from roots of Brassica juncea. The expression level of miRNA targets differnetially expressed in NaCl, NaCl+TU and TU treated roots. The 15 d old seedlings were given different treatments such as control (1/2 MS), NaCl (125 mM), NaCl (125 mM) + TU (75 mM) and TU (75 mM) for 4 h. For NaCl+TU and TU alone treatments, 24 h pre-treatment with sa…
		Target Gene Expression			SD
miRNAs	Target gene	Control Vs. NaCl	Control Vs. NaCl+TU	Control Vs. TU	Control Vs. NaCl	Control Vs. NaCl+TU	Control Vs. TU
bra-miRX5	CBL-10	-2.205	0.945	-1.84	±0.048	±0.101	±0.054
bra-miRX4	Brevis Radix-4	-2.23	0.856	-1.46	±0.038	±0.067	±0.083
bra-miRX1	Fzo-like	-2.85	-1.17	-1.26	±0.022	±0.119	±0.080
bra-miRX3	Galactose Oxidase	-0.88	0.53	-1.57	±0.110	±0.126	±0.078
bra-miRX2	Pho2	-1.89	-0.86	-0.92	±0.051	±0.113	±0.096

## Sheet: NaCl+TU specific
Suupplementary Table-8: Venn analysis of miRNAs targets from roots of Brassica juncea. The expression level of miRNA targets differnetially expressed in NaCl+TU treated roots. The 15 d old seedlings were given different treatments such as control (1/2 MS), NaCl (125 mM), NaCl (125 mM) + TU (75 mM) and TU (75 mM) for 4 h. For NaCl+TU and TU alone treatments, 24 h pre-treatment with same concentrat…
		Target Gene Expression			SD
miRNAs	Target gene	Control Vs. NaCl	Control Vs. NaCl+TU	Control Vs. TU	Control Vs. NaCl	Control Vs. NaCl+TU	Control Vs. TU
bra-miR172d-3p	AP2-like ethylene-responsive transcription factor TOE2	-0.307	0.56	-0.09	±0.01547	±0.04874	±0.01018
bra-miR396-3p	PHOSPHATE TRANSPORTER PHO1 HOMOLOG 2-RELATED	-0.467	-0.628	0.132	±0.0317	±0.05924	±0.01611

## Sheet: TU specific
Suupplementary Table-8: Venn analysis of miRNAs targets from roots of Brassica juncea. The expression level of miRNA targets differnetially expressed in TU alone treated roots. The 15 d old seedlings were given different treatments such as control (1/2 MS), NaCl (125 mM), NaCl (125 mM) + TU (75 mM) and TU (75 mM) for 4 h. For NaCl+TU and TU alone treatments, 24 h pre-treatment with same concentra…
		Target Gene Expression			SD
miRNAs	Target gene	Control Vs. NaCl	Control Vs. NaCl+TU	Control Vs. TU	Control Vs. NaCl	Control Vs. NaCl+TU	Control Vs. TU
bra-miR161-5p	Pentatricopeptide repeat-containing protein	-0.233	-0.235	1.379	±0.00922	±0.01609	±0.04969
bra-miR157a	Squamosa promoter binding protein-like 2	-0.218	0.135	0.514	±0.00695	±0.0189	±0.01878
bra-miR158-3p	Pentatricopeptide repeat family protein	-0.218	-0.339	0.598	±0.00741	±0.01732	±0.02832
bra-miR403-3p	YqaJ-like viral recombinase domain (YqaJ)	-0.218	-0.22	0.647	±0.00895	±0.01357	±0.05125
bra-miR164a	NAC domain-containing protein 21/22	-0.223	-0.228	0.753	±0.02069	±0.02301	±0.10662
bra-miR395-3p	ATP sulfurylase	-0.467	0.45	0.844	±0.01806	±0.03874	±0.09728
bra-miR1885b	Aluminium activated malate transporter family protein	-0.431	0.37	1.551	±0.01872	±0.0313	±0.10581
bra-miR396b-5p	Growth-regulating factor 1	-0.428	-0.044	0.531	±0.02139	±0.00413	±0.03167
bra-miR158-5p	Arabidopsis protein of unknown function (DUF241)	-0.04	-0.235	0.864	±0.00762	±0.0415	±0.13107
bra-miR391-3p	Pentatricopeptide repeat-containing protein	-0.129	-0.273	1.262	±0.02056	±0.04977	±0.29705
