# Supplementary material for: Thiourea priming enhances salt tolerance through co-ordinated regulation of microRNAs and hormones in Brassica juncea
Source: Sci Rep. 2017 Apr 6;7:45490. doi: 10.1038/srep45490 (PMC5382540; doi:10.1038/srep45490)
Supplement: Supplementary Table 9 [file srep45490-s5.xls]

## Sheet: NaCl-Specific
Suupplementary Table-9: Venn analysis of miRNAs targets from shoot of Brassica juncea. The expression level of miRNA targets differentially expressed in NaCl treated shoot. The 15 d old seedlings were given different treatments such as control (1/2 MS), NaCl (125 mM), NaCl (125 mM) + TU (75 mM) and TU (75 mM) for 4 h. For NaCl+TU and TU alone treatments, 24 h pre-treatment with same concentration…
		Target Gene Expression			SD
miRNAs	Target gene	Control Vs. NaCl	Control Vs. NaCl+TU	Control Vs. TU	Control Vs. NaCl	Control Vs. NaCl+TU	Control Vs. TU
bra-miR164b-5p	NAC domain-containing protein 21/22	-0.731	0.423	-0.123	±0.01671	±0.06411	±0.01353
bra-miR172c-3p	AP2-like transcriptional factor	-1.276	0.022	-0.297	±0.03926	±0.00324	±0.03113
bra-miR396-3p	PHOSPHATE TRANSPORTER PHO1 HOMOLOG 2-RELATED	-1.805	0.318	0.032	±0.02171	±0.04596	±0.00524
bra-miR395a-3p	ATP sulfurylase	-0.714	0.341	0.082	±0.01889	±0.05065	±0.01181
bra-miRX2	Pho2	0.71	-0.22	-0.17	±0.10	±0.05	±0.02

## Sheet: NaCl+TU Specific
Suupplementary Table-9: Venn analysis of miRNAs targets from shoot of Brassica juncea. The expression level of miRNA targets differentially expressed in NaCl+TU treated shoot. The 15 d old seedlings given different treatment conditions such control (1/2 MS), NaCl (125 mM), NaCl (125 mM) + TU (75 µM) and TU (75 µM) for 4 h. For NaCl+TU and TU alone treatments, 24 h pre-treatment with same concentr…
		Target Gene Expression			SD
miRNAs	Target gene	Control Vs. NaCl	Control Vs. NaCl+TU	Control Vs. TU	Control Vs. NaCl	Control Vs. NaCl+TU	Control Vs. TU
bra-miR319-5p	Mechanosensitive ion channel domain-containing protein	-0.316	-0.841	-0.26	±0.0587	±0.07721	±0.05625
bra-miR172d-3p	AP2-like ethylene-responsive transcription factor TOE2	-0.389	-0.744	0.005	±0.02739	±0.03651	±0.00074
bra-miRX1	Fzo-like	-0.25	-1.13	-0.18	±0.05	±0.026	±0.04

## Sheet: TU Specific
Suupplementary Table-9: Venn analysis of miRNAs targets from shoot of Brassica juncea. The expression level of miRNA targets differentially expressed in TU alone treated shoot. The 15 d old seedlings given different treatment conditions such control (1/2 MS), NaCl (125 mM), NaCl (125 mM) + TU (75 µM) and TU (75 µM) for 4 h. For NaCl+TU and TU alone treatments, 24 h pre-treatment with same concent…
		Target Gene Expression			SD
miRNAs	Target gene	Control Vs. NaCl	Control Vs. NaCl+TU	Control Vs. TU	Control Vs. NaCl	Control Vs. NaCl+TU	Control Vs. TU
bra-miR5712	cDREB	-0.326	0.235	0.603	±0.03122	±0.04288	±0.10057
bra-miR395a-5p	ATP sulfurylase	-0.146	0.448	0.845	±0.02057	±0.07492	±0.12962

## Sheet: NaCl and NaCl+TU shared
Suupplementary Table-9: Venn analysis of miRNAs targets from shoot of Brassica juncea. The expression level of miRNA targets differentially expressed in NaCl and NaCl+TU treated shoot. The 15 d old seedlings given different treatment conditions such control (1/2 MS), NaCl (125 mM), NaCl (125 mM) + TU (75 µM) and TU (75 µM) for 4 h. For NaCl+TU and TU alone treatments, 24 h pre-treatment with same…
		Target Gene Expression			SD
miRNAs	Target gene	Control Vs. NaCl	Control Vs. NaCl+TU	Control Vs. TU	Control Vs. NaCl	Control Vs. NaCl+TU	Control Vs. TU
bra-miR403-5p	Plant protein of unknown function (DUF827)	-0.83	0.816	-0.386	±0.01865	±0.10017	±0.03468
bra-miR5725	Kinase family protein	-0.603	1.041	0.151	±0.03895	±0.17169	±0.02756

## Sheet: NaCl and TU Shared
Suupplementary Table-9: Venn analysis of miRNAs targets from shoot of Brassica juncea. The expression level of miRNA targets differentially expressed in NaCl and TU alone treated shoot. The 15 d old seedlings given different treatment conditions such control (1/2 MS), NaCl (125 mM), NaCl (125 mM) + TU (75 µM) and TU (75 µM) for 4 h. For NaCl+TU and TU alone treatments, 24 h pre-treatment with sam…
		Target Gene Expression			SD
miRNAs	Target gene	Control Vs. NaCl	Control Vs. NaCl+TU	Control Vs. TU	Control Vs. NaCl	Control Vs. NaCl+TU	Control Vs. TU
bra-miR396b-5p	Growth-regulating factor 1	-1.494	-0.466	-0.526	±0.02344	±0.04038	±0.0437

## Sheet: NaCl+TU, TU Shared
Suupplementary Table-9: Venn analysis of miRNAs targets from shoot of Brassica juncea. The expression level of miRNA targets differentially expressed in NaCl+TU and TU treated shoot. The 15 d old seedlings given different treatment conditions such control (1/2 MS), NaCl (125 mM), NaCl (125 mM) + TU (75 µM) and TU (75 µM) for 4 h. For NaCl+TU and TU alone treatments, 24 h pre-treatment with same c…
		Target Gene Expression			SD
miRNAs	Target gene	Control Vs. NaCl	Control Vs. NaCl+TU	Control Vs. TU	Control Vs. NaCl	Control Vs. NaCl+TU	Control Vs. TU
bra-miR9563a-5p	Calmodulin-domain protein kinase CDPK isoform 2	-0.03	1.126	0.708	±0.00298	±0.13232	±0.06167
bra-miR161a-3p	Pentatricopeptide repeat-containing protein	-0.314	0.678	0.816	±0.03407	±0.12533	±0.15761
bra-miRX3	Galactose Oxidase	0.01	-1.34	-1.72	±0.01	±0.38	±0.11

## Sheet: NaCl, NaCl+TU, TU Shared
Suupplementary Table-9: Venn analysis of miRNAs targets from shoot of Brassica juncea. The expression level of miRNA targets differentially expressed in NaCl, NaCl+TU and TU treated shoot. The 15 d old seedlings given different treatment conditions such control (1/2 MS), NaCl (125 mM), NaCl (125 mM) + TU (75 µM) and TU (75 µM) for 4 h. For NaCl+TU and TU alone treatments, 24 h pre-treatment with …
		Target Gene Expression			SD
miRNAs	Target gene	Control Vs. NaCl	Control Vs. NaCl+TU	Control Vs. TU	Control Vs. NaCl	Control Vs. NaCl+TU	Control Vs. TU
bra-miR1885b	UDP-arabinose 4-epimerase	0.767	0.501	0.536	±0.06222	±0.05892	±0.0422
bra-miRX5	CBL-10	1.18	0.76	1.38	±0.04	±0.09	±0.04
bra-miRX4	Brevis Radix-4	1.18	-2.69	1.3	±0.04	±0.09	±0.04
