# Supplementary material for: Thiourea priming enhances salt tolerance through co-ordinated regulation of microRNAs and hormones in Brassica juncea
Source: Sci Rep. 2017 Apr 6;7:45490. doi: 10.1038/srep45490 (PMC5382540; doi:10.1038/srep45490)
Supplement: Supplementary Table 10 [file srep45490-s6.xls]

## Sheet: Root
Comparative expression profiling of miRNAs and targets genes in roots of Brassica juncea. The expression of miRNA and target genes were compared in roots of seedlings given different treatment conditions such as control (1/2 MS), NaCl (125 µM), NaCl (125 µM) + TU (75 mM) and TU (75 mM) for 4 h. For NaCl+TU and TU alone treatments, 24 h pre-treatment with same concentration of TU was also given. U…
	miRNA_Expression				Target_Expression			Ranking
miRNAs	Control Vs. NaCl	Control Vs. NaCl+TU	Control Vs. TU	Target gene	Control Vs. NaCl	Control Vs. NaCl+TU	Control Vs. TU	NaCl+TU Vs. NaCl	Corelation
bra-mirX5	0.313	-1.589	-0.66	CBL-10	-2.205	0.945	-1.84	3.15	-0.908618
bra-mirX4	0.442	-0.276	0.695	Brevis Radix-4	-2.23	0.856	-1.46	3.086	-0.879542
bra-mirX1	-0.022	-1.062	-0.71	Fzo-like	-2.85	-1.17	-1.26	1.68	-0.957798
bra-mirX3	0.41	-5.362	-5.983	Galactose Oxidase	-0.88	0.53	-1.57	1.41	-0.107028
bra-mirX2	0.276	-1.862	-5.36	Pho2	-1.89	-0.86	-0.92	1.03	-0.755787
bra-miR395-3p	0.04	1.02	3.55	ATP sulfurylase	-0.467	0.45	0.844	0.917	0.888829
bra-miR172d-3p	0.6	1.61	0.76	AP2-like ethylene-responsive transcription factor TOE2	-0.307	0.56	-0.09	0.867	0.995494
bra-miR395a-5p	0.64	0.79	1.48	ATP sulfurylase	-0.795	0.06	0.187	0.855	0.724963
bra-miR1885b	0.41	-0.03	1.27	UDP-arabinose 4-epimerase	-0.431	0.37	1.551	0.801	0.729952
bra-miR824	1.71	2.28	1.47	AGAMOUS-like 16	-0.384	0.219	0.149	0.603	0.330981
bra-miR9555a-3p	-2.42	2.57	0.42	Leucine-rich repeat transmembrane protein kinase	-0.735	-0.186	0.126	0.549	0.68955
bra-miR319-5p	0.7	0.05	1.24	Mechanosensitive ion channel domain-containing protein	-0.709	-0.181	0.12	0.528	0.308377
bra-miR168b-5p	-0.38	-1.04	-0.13	Eukaryotic translation initiation factor 2C	-0.801	-0.31	0.307	0.491	0.328462
bra-miR172c-3p	1.75	0.31	2.39	AP2-like transcriptional factor	-0.431	-0.026	0.204	0.405	0.146765
bra-miR390-3p	-0.535211	-3.15	-0.479452	Zinc ion binding	-0.672	-0.267	-0.48	0.405	-0.871795
bra-miR396b-5p	-0.11	-1.09	0.23	Growth-regulating factor 1	-0.428	-0.044	0.531	0.384	0.357083
bra-miR157a	0.39	0.91	2.02	Squamosa promoter binding protein-like 2	-0.218	0.135	0.514	0.353	0.982842
bra-miR1140	0.44	0.03	1.05	Pectin lyase-like superfamily protein	-0.727	-0.497	0.014	0.23	0.75251
bra-miR172b-5p	0.52	0.77	1.21	Aluminium activated malate transporter family protein	-0.907	-0.714	0.478	0.193	0.972061
bra-miR390-5p	-0.64	-1.56	0.5	Serine-type endopeptidase activity	-0.266	-0.156	-0.054	0.11	0.534061
bra-miR161-3p	-1.46	-1.13	-1.13	Pentatricopeptide repeat-containing protein	-0.391	-0.317	0.28	0.074	0.584561
bra-miR171e	-1.72917	-2.49	-0.80303	Scarecrow-like protein 6	-0.218	-0.15	0.129	0.068	0.79423
bra-miR171a	-0.74	-1.95	-0.18	Scarecrow-like protein 15	-0.512	-0.506	0.109	0.006	0.737839
bra-miR5654a	-0.82	-1.4	-0.54	Pentatricopeptide repeat (PPR) superfamily protein	-0.627	-0.626	-0.005	0.001	0.749338
bra-miR161-5p	-1.91	-1.52	-3.44444	Pentatricopeptide repeat-containing protein	-0.233	-0.235	1.379	-0.002	-0.981664
bra-miR403-3p	-1.63	-2.17	-1.03774	YqaJ-like viral recombinase domain	-0.218	-0.22	0.647	-0.002	0.87999
bra-miR164a	1.45	0.36	1.95	NAC domain-containing protein 21/22	-0.223	-0.228	0.753	-0.005	0.745028
bra-miR158-3p	-2.27	-1.2	-1.54	Pentatricopeptide repeat family protein	-0.218	-0.339	0.598	-0.121	0.0883054
bra-miR391-3p	-2.43	-2.19	-2.87	Pentatricopeptide repeat-containing protein	-0.129	-0.273	1.262	-0.144	-0.963675
bra-miR396-3p	1.66	1.7	3	Phosphate Transporter PHO1 Homolog-2	-0.467	-0.628	0.132	-0.161	0.973979
bra-miR158-5p	-1.03	-0.79	-1.71	Arabidopsis protein of unknown function (DUF241)	-0.04	-0.235	0.864	-0.195	-0.996206
