# Supplementary material for: Thiourea priming enhances salt tolerance through co-ordinated regulation of microRNAs and hormones in Brassica juncea
Source: Sci Rep. 2017 Apr 6;7:45490. doi: 10.1038/srep45490 (PMC5382540; doi:10.1038/srep45490)
Supplement: Supplementary Table 11 [file srep45490-s7.xls]

## Sheet: Shoot
Comparative expression profiling of miRNAs and targets genes in shoot of Brassica juncea. The expression of miRNA and target genes were compared in shoot of seedlings given different treatment conditions such as control (1/2 MS), NaCl (125 µM), NaCl (125 µM) + TU (75 mM) and TU (75 mM) for 4 h. For NaCl+TU and TU alone treatments, 24 h pre-treatment with same concentration of TU was also given. U…
	miRNA_Expression				Target_Expression			Ranking
miRNAs	Control Vs. NaCl	Control Vs. NaCl+TU	Control Vs. TU	Target gene	Control Vs. NaCl	Control Vs. NaCl+TU	Control Vs. TU	NaCl+TU Vs. NaCl	Corelation
bra-miR396-3p	-0.61	-2.72	0.65	PHOSPHATE TRANSPORTER PHO1 HOMOLOG 2	-1.805	0.318	0.032	2.123	-0.265818
bra-miR403-5p	0.26	1.53	1.7	Plant protein of unknown function (DUF827)	-0.83	0.816	-0.386	1.646	0.628097
bra-miR5725	1.62	2.67	3.31	Kinase family protein	-0.603	1.041	0.151	1.644	0.576988
bra-miR172c-3p	-0.202247	-2.17	-1.31	AP2-like transcriptional factor	-1.276	0.022	-0.297	1.298	-0.977405
bra-miR9563a-5p	0	5.03	3.28	Calmodulin-domain protein kinase CDPK isoform 2	-0.03	1.126	0.708	1.156	0.999882
bra-miR164b-5p	-1.64	-1.73	-0.125	NAC domain-containing protein 21/22	-0.731	0.423	-0.123	1.154	-0.0189115
bra-miR395a-3p	2.06	1.08	2.93	ATP sulfurylase	-0.714	0.341	0.082	1.055	-0.268742
bra-miR396b-5p	1.43	2.57	3.32	Growth-regulating factor 1	-1.494	-0.466	-0.526	1.028	0.897362
bra-miR161a-3p	-1.08	-2.3	-0.51	Pentatricopeptide repeat-containing protein	-0.314	0.678	0.816	0.992	-0.094351
bra-miR395a-5p	-4.44	-1.39	-2	ATP sulfurylase	-0.146	0.448	0.845	0.594	0.825644
bra-miR5712	1.55	1.4	0.44	cDREB	-0.326	0.235	0.603	0.561	-0.868754
bra-miR160a-5p	1.55	1.4	0.44	Auxin response factor 17-2	-0.409	-0.452	0.329	-0.043	-0.984926
bra-miR158-3p	-1.81	-0.23	0.26	Pentatricopeptide repeat (PPR) superfamily protein	0.103	-0.04	-0.107	-0.143	-0.996028
bra-miR172d-5p	-1.05	-0.62	0.3	Beta glucosidase 10	0.231	-0.013	0.283	-0.244	0.363327
bra-miR1885b	0.18	1.95	1.86	UDP-arabinose 4-epimerase	0.767	0.501	0.536	-0.266	-0.997096
bra-miR172d-3p	-2.2	-3.16	-0.15	AP2-like ethylene-responsive transcription factor TOE2	-0.389	-0.744	0.005	-0.355	0.984543
bra-miRX5	1.021	1.113	0.346	CBL-10	1.18	0.76	1.38	-0.42	-0.816421
bra-miR319-5p	1.09	-0.56	-0.15	Mechanosensitive ion channel domain-containing protein	-0.316	-0.841	-0.26	-0.525	0.626515
bra-miRX1	0.832	1.668	0.185	Fzo-like	-0.25	-1.13	-0.18	-0.88	-0.927176
bra-miRX2	0.714	1.537	-0.095	Pho2	0.71	-0.22	-0.17	-0.93	-0.0527385
bra-miRX3	0.705	1.165	-0.932	Galactose Oxidase	0.01	-1.34	-1.72	-1.35	0.500264
bra-miRX4	0.543	0.445	-0.539	Brevis Radix-4	1.18	-2.69	1.3	-3.87	-0.451157
