# Supplementary material for: Thiourea priming enhances salt tolerance through co-ordinated regulation of microRNAs and hormones in Brassica juncea
Source: Sci Rep. 2017 Apr 6;7:45490. doi: 10.1038/srep45490 (PMC5382540; doi:10.1038/srep45490)
Supplement: Supplementary Table 12 [file srep45490-s8.xls]

## Sheet: Target genes enrichment_Root
Supplementray Table 12: Gene-set enrichement analysis of all the target genes in root. For all the differentially expressed miRNAs, target genes were predicted against Brassica rapa transcripts and putative GO as per annotations were looked for enrichment using Fischer- exact test followed by Boneferroni correction with a p-value threshold of 0.05.
Biological_Function_Enrichment	p-value	Molecular_Function_Enrichment	p-value	IPR_Domain_Enrichment	p-value
developmental process [GO:0032502]	1.57555e-25	organic cyclic compound binding [GO:0097159]	1.53662e-14	Growth-regulating factor [IPR031137]	4.15866e-23
regulation of cellular process [GO:0050794]	3.15464e-22	heterocyclic compound binding [GO:1901363]	1.53662e-14	Transcription factor, SBP-box [IPR004333]	1.61902e-22
regulation of biological process [GO:0050789]	2.23638e-20	DNA binding [GO:0003677]	1.24488e-12	WRC domain [IPR014977]	4.50333e-21
transcription, DNA-templated [GO:0006351]	8.58705e-20	nucleic acid binding [GO:0003676]	1.03021e-07	Glutamine-Leucine-Glutamine, QLQ [IPR014978]	1.88933e-19
biological regulation [GO:0065007]	1.06087e-19	binding [GO:0005488]	6.77263e-05	AP2-like ethylene-responsive transcription factor [IPR031112]	8.40469e-10
regulation of transcription, DNA-templated [GO:0006355]	1.16716e-19	ADP binding [GO:0043531]	0.000513511	NAC domain [IPR003441]	8.42315e-10
nucleic acid-templated transcription [GO:0097659]	1.34834e-19			Leucine-rich repeat 3 [IPR011713]	3.04798e-06
RNA biosynthetic process [GO:0032774]	1.69905e-19			Toll/interleukin-1 receptor homology (TIR) domain [IPR000157]	0.000187573
regulation of nucleic acid-templated transcription [GO:1903506]	1.70008e-19			Transcription factor GRAS [IPR005202]	0.000197891
regulation of RNA biosynthetic process [GO:2001141]	1.70008e-19			NB-ARC [IPR002182]	0.000461433
regulation of RNA metabolic process [GO:0051252]	1.92498e-19			AP2/ERF domain [IPR001471]	0.007908
regulation of cellular macromolecule biosynthetic process [GO:2000112]	2.17844e-19			DNA-binding domain [IPR016177]	0.012396
regulation of nucleobase-containing compound metabolic process [GO:0019219]	2.37886e-19
regulation of biosynthetic process [GO:0009889]	3.14688e-19
regulation of macromolecule biosynthetic process [GO:0010556]	3.14688e-19
regulation of cellular biosynthetic process [GO:0031326]	3.14688e-19
regulation of nitrogen compound metabolic process [GO:0051171]	4.08032e-19
regulation of gene expression [GO:0010468]	6.58407e-19
regulation of primary metabolic process [GO:0080090]	5.39464e-18
regulation of cellular metabolic process [GO:0031323]	5.74384e-18
nucleobase-containing compound biosynthetic process [GO:0034654]	6.6628e-18
regulation of macromolecule metabolic process [GO:0060255]	1.26229e-17
aromatic compound biosynthetic process [GO:0019438]	4.77529e-17
heterocycle biosynthetic process [GO:0018130]	6.85796e-17
organic cyclic compound biosynthetic process [GO:1901362]	1.52778e-16
RNA metabolic process [GO:0016070]	2.24682e-16
regulation of metabolic process [GO:0019222]	9.05899e-16
nucleic acid metabolic process [GO:0090304]	2.26404e-15
nucleobase-containing compound metabolic process [GO:0006139]	8.0968e-14
cellular macromolecule biosynthetic process [GO:0034645]	1.26181e-13
macromolecule biosynthetic process [GO:0009059]	1.74262e-13
heterocycle metabolic process [GO:0046483]	4.83456e-13
gene expression [GO:0010467]	4.849e-13
cellular aromatic compound metabolic process [GO:0006725]	5.79733e-13
organic cyclic compound metabolic process [GO:1901360]	1.04689e-12
cellular nitrogen compound biosynthetic process [GO:0044271]	1.89821e-12
cellular biosynthetic process [GO:0044249]	3.03434e-10
organic substance biosynthetic process [GO:1901576]	5.00884e-10
cellular nitrogen compound metabolic process [GO:0034641]	5.35075e-10
biosynthetic process [GO:0009058]	1.32615e-09
nitrogen compound metabolic process [GO:0006807]	6.31245e-09
multicellular organismal development [GO:0007275]	5.1287e-06
single-multicellular organism process [GO:0044707]	7.28393e-06
single-organism developmental process [GO:0044767]	9.52208e-06
cellular process [GO:0009987]	1.37008e-05
cellular macromolecule metabolic process [GO:0044260]	2.46418e-05
macromolecule metabolic process [GO:0043170]	0.000157992
multicellular organismal process [GO:0032501]	0.000192379
cellular metabolic process [GO:0044237]	0.008023
