# Supplementary material for: Thiourea priming enhances salt tolerance through co-ordinated regulation of microRNAs and hormones in Brassica juncea
Source: Sci Rep. 2017 Apr 6;7:45490. doi: 10.1038/srep45490 (PMC5382540; doi:10.1038/srep45490)
Supplement: Supplementary Table 13 [file srep45490-s9.xls]

## Sheet: Target genes enrichement_Shooot
Supplementray Table 13: Gene-set enrichement analysis of all the target genes in shoot. For all the differentially expressed miRNAs, target genes were predicted against Brassica rapa transcripts and putative GO as per annotations were looked for enrichment using Fischer- exact test followed by Boneferroni correction with a p-value threshold of 0.05.
Biological_Function_Enrichment	p-value	Molecular_Function_Enrichment	p-value	IPR_Domain_Enrichment	p-value
regulation of cellular process [GO:0050794]	1.75338e-15	DNA binding [GO:0003677]	1.02879e-08	NAC domain [IPR003441]	1.26025e-12
regulation of biological process [GO:0050789]	5.19226e-14	organic cyclic compound binding [GO:0097159]	2.52088e-06	AP2-like ethylene-responsive transcription factor [IPR031112]	1.51074e-11
biological regulation [GO:0065007]	1.78646e-13	heterocyclic compound binding [GO:1901363]	2.52088e-06	Leucine-rich repeat 3 [IPR011713]	5.7189e-08
regulation of transcription, DNA-templated [GO:0006355]	1.53764e-12	ADP binding [GO:0043531]	2.98261e-05	Auxin response factor [IPR010525]	2.59316e-06
regulation of nucleic acid-templated transcription [GO:1903506]	2.03891e-12	nucleic acid binding [GO:0003676]	0.00010439	Toll/interleukin-1 receptor homology (TIR) domain [IPR000157]	3.70465e-06
regulation of RNA biosynthetic process [GO:2001141]	2.03891e-12			NB-ARC [IPR002182]	9.26193e-06
regulation of RNA metabolic process [GO:0051252]	2.23806e-12			AP2/ERF domain [IPR001471]	0.000170028
regulation of cellular macromolecule biosynthetic process [GO:2000112]	2.45564e-12			DNA-binding domain [IPR016177]	0.00027029
regulation of nucleobase-containing compound metabolic process [GO:0019219]	2.62321e-12			B3 DNA binding domain [IPR003340]	0.010861
regulation of biosynthetic process [GO:0009889]	3.23559e-12			DNA-binding pseudobarrel domain [IPR015300]	0.020952
regulation of macromolecule biosynthetic process [GO:0010556]	3.23559e-12			Plant low affinity sulfate transporter [IPR030315]	0.022294
regulation of cellular biosynthetic process [GO:0031326]	3.23559e-12
regulation of nitrogen compound metabolic process [GO:0051171]	3.9313e-12
regulation of gene expression [GO:0010468]	5.6272e-12
transcription, DNA-templated [GO:0006351]	1.39281e-11
nucleic acid-templated transcription [GO:0097659]	1.92804e-11
RNA biosynthetic process [GO:0032774]	2.27749e-11
regulation of primary metabolic process [GO:0080090]	2.71834e-11
regulation of cellular metabolic process [GO:0031323]	2.84894e-11
regulation of macromolecule metabolic process [GO:0060255]	5.13368e-11
nucleobase-containing compound biosynthetic process [GO:0034654]	3.18532e-10
regulation of metabolic process [GO:0019222]	1.24498e-09
aromatic compound biosynthetic process [GO:0019438]	1.30666e-09
heterocycle biosynthetic process [GO:0018130]	1.69299e-09
organic cyclic compound biosynthetic process [GO:1901362]	3.00192e-09
RNA metabolic process [GO:0016070]	3.95439e-09
nucleic acid metabolic process [GO:0090304]	1.57595e-07
cellular macromolecule biosynthetic process [GO:0034645]	3.55681e-07
macromolecule biosynthetic process [GO:0009059]	4.46797e-07
gene expression [GO:0010467]	9.19698e-07
nucleobase-containing compound metabolic process [GO:0006139]	1.78155e-06
multicellular organismal development [GO:0007275]	1.94748e-06
cellular nitrogen compound biosynthetic process [GO:0044271]	2.40252e-06
single-multicellular organism process [GO:0044707]	2.76927e-06
single-organism developmental process [GO:0044767]	3.62376e-06
heterocycle metabolic process [GO:0046483]	5.93552e-06
cellular aromatic compound metabolic process [GO:0006725]	6.70554e-06
organic cyclic compound metabolic process [GO:1901360]	9.96866e-06
developmental process [GO:0032502]	1.02095e-05
multicellular organismal process [GO:0032501]	7.42655e-05
cellular biosynthetic process [GO:0044249]	8.28928e-05
organic substance biosynthetic process [GO:1901576]	0.000117266
biosynthetic process [GO:0009058]	0.000229666
cellular nitrogen compound metabolic process [GO:0034641]	0.000623796
cellular process [GO:0009987]	0.00303
nitrogen compound metabolic process [GO:0006807]	0.003113
cellular macromolecule metabolic process [GO:0044260]	0.036991
