# Supplementary material for: Thiourea priming enhances salt tolerance through co-ordinated regulation of microRNAs and hormones in Brassica juncea
Source: Sci Rep. 2017 Apr 6;7:45490. doi: 10.1038/srep45490 (PMC5382540; doi:10.1038/srep45490)
Supplement: Supplementary Table 14,15 [file srep45490-s10.xls]

## Sheet: Stem-loop Primers
Supplementary Table-15: Details of the primer sequence used for the stem-loop PCR of sequence validated novel miRNAs from Brassica juncea.
S. No.	mirNAs	Sequence details
1	braHC-mir-X33-5p (bra-miRX1)	mirNA: GTTTTCAGGTGATTTTAGGGTGT
		Reverse complementary: ACACCCTAAAATCACCTGAAAAC
		Stem-loop RT-Primer: GTCGTATCCAGTGCAGGGTCCGAGGTATTCGCACTGGATACGACACACCC
		Forward Primer: CGCGCCGTTTTCAGGTGATTTTA
2	braHC-mir-X75-3p (bra-miRX2)	mirNA: GCCAAAGGAGAGTTGCCCTG
		Reverse complementary: CAGGGCAACTCTCCTTTGGC
		Stem-loop RT-Primer: GTCGTATCCAGTGCAGGGTCCGAGGTATTCGCACTGGATACGACCAGGGC
		Forward Primer: CGCGCCGCCAAAGGAGAGTT
3	braHC-mir-X13-5p (bra-miRX3)	mirNA: CTTTGGCATTCTGTCCACCT
		Reverse complementary: AGGTGGACAGAATGCCAAAG
		Stem-loop RT-Primer: GTCGTATCCAGTGCAGGGTCCGAGGTATTCGCACTGGATACGACAGGTGG
		Forward Primer: CGCGCCCTTTGGCATTCTGT
4	braHC-mir-X15-3-3p (bra-miRX4)	mirNA: TTTTTAGTTAAAAGTTAAGGGAC
		Reverse complementary: GTCCCTTAACTTTTAACTAAAAA
		Stem-loop RT-Primer: GTCGTATCCAGTGCAGGGTCCGAGGTATTCGCACTGGATACGACGTCCCT
		Forward Primer: CGCGCCTTTTTAGTTAAAAGTTA
5	braHC-mir-X18-3p (bra-miRX5)	mirNA: ATCGGACCAATAAAAAACTC
		Reverse complementary: GAGTTTTTTATTGGTCCGAT
		Stem-loop RT-Primer: GTCGTATCCAGTGCAGGGTCCGAGGTATTCGCACTGGATACGACGAGTTT
		Forward Primer: CGCGCCATCGGACCAATAAA
6	Universal Reverse	GTGCAGGGTCCGAGGTATTC

## Sheet: qPCR Primers
Supplementary Table-16: Details of the primer sequence used for the amplification of miRNAs targets in Brassica juncea.
microRNAs	Target Gene	Target gene Primers
--	bra-Actin-For	CGTTTCGCTTTCCTTAGTGTTAGCT
--	bra-Actin-Rev	AGCGAACGGATCTAGAGACTCACCTTG
bra-miR158-3p	Pentatricopeptide repeat family protein-For	CAGTGGCAATGCTTGAGGATCT
	Pentatricopeptide repeat family protein-Rev	GGAGCCACCATGAAGACCG
bra-miR161-5p	Pentatricopeptide repeat-containing protein-For	TGTGGATAACGCGATGAGCTT
	Pentatricopeptide repeat-containing protein-Rev	ACTAACGGCGTCACTCAACC
bra-miR171e	Scarecrow-like protein 6-For	AACCTCGACGCTATGCAGAA
	Scarecrow-like protein 6-Rev	TGCTTGCCACGTCATCATTG
bra-miR390-3p	VACUOLAR PROTEIN SORTING-ASSOCIATED PROTEIN 18 HOMOLOG-For	CAGAAGCTGCATTTGCCAACA
	VACUOLAR PROTEIN SORTING-ASSOCIATED PROTEIN 18 HOMOLOG-Rev	TCAAGCTTTCGCAACAGGAATG
bra-miR403-3p	YqaJ-like viral recombinase domain (YqaJ)-For	GGAGATGAAACCGACGCTTG
	YqaJ-like viral recombinase domain (YqaJ)-Rev	AGACTCAGGCACAAACTCCAC
bra-miR824	AGAMOUS-like 17-For	GAGTGTGAAAAGCGCAGACAA
	AGAMOUS-like 17-Rev	TGTTTCGTCATGCTGCTGGG
bra-miR157a	Squamosa promoter binding protein-like 2-For	GGGCTCAACCGCTTTGACTA
	Squamosa promoter binding protein-like 2-Rev	ACGTTACCACTAGGCTCACC
bra-miR164a	NAC domain-containing protein 21/22-For	AAAGTTACGGGGAAGGGAGC
	NAC domain-containing protein 21/22-Rev	ACACTCGACCATCGTCATCA
bra-miR172c-3p	AP2-like transcriptional factor-For	TGGATTGGGTCAAACCGGAAT
	AP2-like transcriptional factor-Rev	GACCATCAAACCGGTGGTTC
bra-miR395-3p	ATP sulfurylase-For	GTGCTTGAGGACGGTGTTCT
	ATP sulfurylase-Rev	GATTCTAGCCTTTGCGTGCC
bra-miR168b-5p	EUKARYOTIC TRANSLATION INITIATION FACTOR 2C-For	AGACGTCAGACAGTGGTTCG
	EUKARYOTIC TRANSLATION INITIATION FACTOR 2C-Rev	ATCACGCGCTTCACATTGTC
bra-miR171a	Scarecrow-like protein 15-For	TTCGCTCACATCGTCGACTT
	Scarecrow-like protein 15-Rev	CGCCGGTTGCTGATGATTTC
bra-miR172d-3p	AP2-like ethylene-responsive transcription factor TOE2-For	CCACCATAGCGTCCTGATTCT
	AP2-like ethylene-responsive transcription factor TOE2-Rev	ATTGGCCTTCCACAGTCAAG
bra-miR390-5p	Serine-type endopeptidase activity-For	GCTCGAGCAAGAGTTTGGGT
	Serine-type endopeptidase activity-Rev	AGCTCAGAAAGCATAGCGCC
bra-miR396-3p	PHOSPHATE TRANSPORTER PHO1 HOMOLOG 2-RELATED-For	AGCCGACGTTTGGTTCTCTT
	PHOSPHATE TRANSPORTER PHO1 HOMOLOG 2-RELATED-Rev	AGTTCATCAGTGTGGTCGGG
bra-miR5654a	Pentatricopeptide repeat (PPR) superfamily protein-For	TCTCAAAGGAGTGAAGCGTGA
	Pentatricopeptide repeat (PPR) superfamily protein-Rev	TGTCTCGAGAAGGACCAGAAAG
bra-miR1140	Pectin lyase-like superfamily protein-For	GGGTTTCGCCGGAGATTACT
	Pectin lyase-like superfamily protein-Rev	ACCACTCGACGTCTCAACAT
bra-miR172b-5p	Aluminium activated malate transporter family protein-For	AGCTGGGCGGCTACTAAAGA
	Aluminium activated malate transporter family protein-Rev	AGATTCACTAGCACTGGCTGG
bra-miR1885b	UDP-arabinose 4-epimerase-For	TCCGCGGAGAAGATGTACG
	UDP-arabinose 4-epimerase-Rev	GCTTGTAAGAGCTGATGACCAA
bra-miR319-5p	Mechanosensitive ion channel domain-containing protein-For	GAGAGCCACGAGTTGAGTGG
	Mechanosensitive ion channel domain-containing protein-Rev	ACTCGTGACAGCGATCTTGA
bra-miR395a-5p	ATP sulfurylase-For	ATGCGACTCTTCTGGTCGTC
	ATP sulfurylase-Rev	TCATTTCAACTCGATCCGGC
bra-miR158-5p	Arabidopsis protein of unknown function (DUF241)-For	ATGGACGAAGAGCTGCAAAGA
	Arabidopsis protein of unknown function (DUF241)-Rev	CGTTATCCAAGAGGGCGATCA
bra-miR161-3p	Pentatricopeptide repeat-containing protein-For	TACTCACATACCGCTTCGCC
	Pentatricopeptide repeat-containing protein-Rev	AGGTTTCTCCGAACGTTTACACT
bra-miR391-3p	Pentatricopeptide repeat-containing protein-For	GGCGACGATACTGAACTTGGA
	Pentatricopeptide repeat-containing protein-Rev	CCTCAGCAGGGGTAAGTCTC
bra-miR396-3p	PHOSPHATE TRANSPORTER PHO1 HOMOLOG 2-RELATED-For	TCCGTGGCTACGTGATGAAC
	PHOSPHATE TRANSPORTER PHO1 HOMOLOG 2-RELATED-Rev	GTTTGCAGCCACGCAAATCT
bra-miR9555a-3p	Leucine-rich repeat transmembrane protein kinase-For	AGACGAACACTTCTGGCTCC
	Leucine-rich repeat transmembrane protein kinase-Rev	ATCTTGGGCTCCAAGCATCG
bra-miR403-5p	Plant protein of unknown function (DUF827)-For	AATCTCGCTAAGCCGATGCT
	Plant protein of unknown function (DUF827)-Rev	TGTCTGTTCAGGAACCGTGT
bra-miR5725	Kinase family protein-For	AGTTTCTGGTGCTGGAGGTG
	Kinase family protein-Rev	GTCGCAGCTTGGTAGAGACA
bra-miR172d-5p	Beta glucosidase 10-For	ACAACCACATAAGCTTCCCCC
	Beta glucosidase 10-Rev	TACCGTGGGAGGGTACTATGA
bra-miR160a-5p	Auxin response factor 17-2-For	ATGAAGGAAGGTGCGGAGTC
	Auxin response factor 17-2-Rev	TGGGACGTACAGATTCCAACA
bra-miR5712	cDREB-For	TTTTTCGATCTGGGTTTCGCC
	cDREB-Rev	ATCATAACACCACCTGCAACCT
bra-miR9563a-5p	Calmodulin-domain protein kinase CDPK isoform 2-For	ATGCATCACTTGGCTGGTCA
	Calmodulin-domain protein kinase CDPK isoform 2-Rev	TCAAAAAGCTCGCCACCTGA
braHC-mir-X33-5p (bra-miRX-1)	FZO-like-For	GCTCCAGCACTCTCAAATGC
	FZO-like-Rev	TAGCCACATACCCTCCAGCA
braHC-mir-X75-3p (bra-miRX-2)	PHO2-For	GGAGACTTTCACTTTGGGGCA
	PHO2-Rev	TCCGCCGTAAGAGAACTCCA
braHC-mir-X13-5p (bra-miRX-3)	Galactose oxidase-For	CCGCACCTGAGCGATCACA
	Galactose oxidase-Rev	TTGCCCCACTCCTTAGCAAC
braHC-mir-X15-3-3p (bra-miRX-4)	BREVIS RADIX-4-For	ATGACGCGGGACCTTTTCTT
	BREVIS RADIX-4-Rev	GACTTTGTCGTCACCGGAGT
braHC-mir-X18-3p (bra-miRX-5)	CBL10-For	GGGTTGATTCACAAGGAAGAGC
	CBL10-Rev	CGGTTTGTCTTAGATCATAAAGCGG
